# Supplementary material for: ER-associated VAP27-1 and VAP27-3 proteins functionally link the lipid-binding ORP2A at the ER-chloroplast contact sites
Source: Nat Commun. 2024 Jul 17;15:6008. doi: 10.1038/s41467-024-50425-7 (PMC11255254; doi:10.1038/s41467-024-50425-7)
Supplement: Supplementary file 4 — Source data File [file 41467_2024_50425_MOESM4_ESM.xlsx]

## Sheet: Figure 2
	FIGURE 2B
		VAP27-1-YFP 1/2 time (sec)			VAP27-1-YFP mobile fraction (%)
		EMPC	ER-TUBULES		EMPC	ER-TUBULES
		20.43	18.18		77	85
		16.78	10.65		65	49
		25.003	14.59		50.7	65
		26.167	18.36		52	58
		17.87	8.12		92	27
		27.85	20.1		20	52
		27.42	18.54		44	62
		19.29	16.25		44	47
		19.31			95
	Mean	22.24	15.6		59.97	55.63
	t-test p value	0.0062			0.6801
		VAP27-3-YFP 1/2 time (sec)			VAP27-3-YFP. mobile fraction (%)
		EMPC	ER-TUBULES		EMPC	ER-TUBULES
		48.51	25.55		66	87.48
		32.336	31.151		68	70
		30.77	24.3		60.65	72
		25.16	12.26		31.19	67
		19.024	23.523		64	64
		30.548	35.56		70.57	76
		31.057	15.77		43.73	70
		35.7	21.43		34	51.13
		21.99	14.223		45.16	59.49
		27.87	8.3579		55	82.45
		43.95	15.24		20	63
		40.7	21.847		28	97.694
			31.96			79
	Mean	32.3	21.63		32.3	21.63
	t-test p value	0.0045			0.0045
		VAP27-3-YFP 1/2 time (sec)			VAP27-3-YFP. mobile fraction (%)
		EMPC	ER-TUBULES		EMPC	ER-TUBULES
		6.52	3.88		93	42
		2.75	6.95		33	87
		2	6.18		61	67
		6.47	5.05		59	79
		6.63	1.83		56	100
		6.08	2.05		66	100
		2.21	5.92		64	65
		9.07	2.5		81	49
		4.57	3.83		55	70
		3.48	5.44		72	47
		2.2	1.83		35	75
		4.09	1.49		28	52
		6.09	3.15		22	52
		5.25	2.38		51	73
			1.43			90
			6.28			56
	Mean	4.815	3.762		55.43	69
	t-test p value	0.1667			0.067

## Sheet: Figure 4b
	83 KDa							Panel1
	50 KDa							Panel2
	25 KDa							Panel3

## Sheet: Figure 4d
Figure 4, Panel1
Figure 4, Panel 2
Figure 4, Panel 3
Figure 4, Panel 4
Figure 4, Panel 5

## Sheet: Figure 6
	MGDG - Acyl Groups (mol%)
		WT				orp2a-1				vap27-1/vap27-3				vap27-1/vap27-3/orp2a-1
	16:0	0.870607	0.743769	0.855108	0.76441	0.99263	0.905642	0.619227	0.730461	0.792099	1.39775	0.820293	0.743289	0.743331	0.655549	0.720508	0.66242
	16:1	0.181588	0.209585	0.22787	0.247002	0.277401	0.37516	0.374983	0.443927	0.375698	0.487246	0.417124	0.27082	0.335844	0.743636	0.537935	0.628593
	16:2	0.740866	0.654743	0.583083	0.651846	0.737782	0.764643	0.993232	1.04609	0.812962	0.862742	0.770591	0.771977	0.886729	1.2382	1.01554	1.31716
	16:3	39.0968	39.3298	39.1334	39.4381	39.5473	39.3451	40.4351	40.3604	38.048	37.4815	38.122	39.1588	40.4895	38.6536	39.2205	38.9748
	18:0	0.091583	0	0.0731537	0	0.108053	0.0914124	0	0	0	0.106054	0	0	0.0694773	0	0	0
	18:1	0.153474	0	0.100182	0.166758	0.240647	0.253268	0.223414	0.453676	0.261402	0.393993	0.487577	0.412436	0.227038	0.512278	0.509388	0.555894
	18:2	1.76364	1.49434	1.42573	1.55714	1.59223	1.75867	1.61235	1.60078	1.82912	1.76061	1.52331	1.55544	1.41132	1.67896	1.64995	1.71226
	18:3	55.9219	58.1598	57.5044	57.944	56.5039	56.5062	55.7417	55.3646	57.8807	57.5101	57.8591	57.0872	55.8368	56.5177	56.3462	56.1489
	PG - Acyl Groups (mol%)
		WT				orp2a-1				vap27-1/vap27-3				vap27-1/vap27-3/orp2a-1
	16:0	22.1947	22.5203	21.2636	22.3492	23.0894	23.0364	24.482	24.1929	23.4148	26.2277	24.7198	24.3659	24.2581	25.0579	25.7931	25.3824
	16:1	27.6268	30.653	30.1505	30.0948	30.1922	29.9663	27.3077	28.0671	27.5187	30.5849	31.6484	31.091	28.5517	27.151	27.2233	29.4
	16:3	1.34112	0.83078	0.776576	0.632138	0.62133	0.770584	0.798162	0.663312	4.25016	0.590988	0	0	0	0.39198	0.482456	0.410735
	18:0	0.4997	0.571139	0.51449	0.932749	0.738907	0.563061	0.578198	1.32855	0.878982	0.921864	0.629164	0.5602	0.461449	0.509061	0.555301	0.571194
	18:1	2.09334	1.50671	1.62017	2.27385	2.48684	2.9053	3.20209	3.20962	2.24409	3.58923	3.73089	2.57324	2.34808	4.08442	3.49696	3.45303
	18:2	8.20453	7.04579	7.32689	7.57887	7.40301	7.33279	8.00606	7.44675	6.59976	7.46779	7.41675	7.62627	8.1838	8.26946	8.71564	7.4497
	18:3	38.0399	36.8723	38.3478	36.1384	35.4684	35.4256	35.6257	35.0917	35.0935	30.6175	31.8549	33.7834	36.1968	34.5362	33.7332	33.333
	DGDG - Acyl Groups (mol%)
		WT				orp2a-1				vap27-1/vap27-3				vap27-1/vap27-3/orp2a-1
	16:0	10.6298	12.3259	10.7116	11.7924	12.9149	11.003	12.0923	13.6726	12.4787	13.4586	12.3546	10.9012	10.5243	12.1577	12.2508	13.8935
	16:1	0.407216	0	0	0.322572	0.267104	0.308743	0.513699	0.365416	0	0	0.350156	0.296876	0.44848	0.331279	0.394769	0.407038
	16:3	4.74857	3.44287	3.45476	3.1314	3.2187	3.16363	3.1547	3.01854	2.85562	2.95997	2.71866	3.07093	2.92427	3.12895	3.51462	3.59029
	18:0	0.512764	0.643501	0.51504	0.538347	0.575022	0.301463	0.512479	0.598281	0.674717	0.489004	0.817219	0.606895	0.744759	0.632555	0.440569	0.549364
	18:1	1.48286	1.10334	0.332688	0.70445	0.979049	0.789054	0.936272	0.851983	0.873705	1.32503	0.593362	0.554855	1.08362	0.767687	0.649679	1.37089
	18:2	3.8363	3.61069	3.20582	3.51544	3.92003	3.8821	4.04989	4.06777	3.46852	3.7738	2.94992	3.47807	3.35944	3.59041	3.98486	4.17057
	18:3	78.3825	78.8738	81.7801	79.9954	78.1251	80.552	78.7407	77.4254	79.6488	77.9935	80.2161	81.0912	80.9151	79.3914	78.7647	76.0183
	SQDG - Acyl Groups (mol%)
		WT				orp2a-1				vap27-1/vap27-3				vap27-1/vap27-3/orp2a-1
	16:0	43.8057	46.9548	44.8706	44.3705	47.3418	43.43	45.7071	44.4721	47.3515	46.8144	36.5617	32.3571	30.3896	39.125	39.4064	48.3398
	16:3	0.734449	0	0	1.07525	0	0	0	0	0	0	2.77343	3.9091	3.82613	2.64607	2.68347	0
	18:0	2.0193	1.76514	2.05155	1.38149	0	1.95728	2.79307	2.8317	3.21408	3.27225	1.59599	1.81781	1.34683	2.51081	2.5497	3.1098
	18:1	1.82861	1.60059	1.23284	1.05488	0	4.00282	1.26364	0	1.19454	1.67877	2.39787	1.23758	1.12337	1.08869	1.45935	1.43469
	18:2	13.4743	13.0756	10.5331	9.78172	8.30969	8.33924	9.92008	12.306	9.87387	8.08217	6.81366	6.9797	6.76779	8.15703	8.40111	8.35338
	18:3	38.1376	36.6039	41.3119	42.3361	44.3485	42.2707	40.3161	40.3903	38.366	40.1524	49.8573	53.6987	56.5463	46.4724	45.5	38.7623
	PI/PE - Acyl Groups (mol%)
		WT				orp2a-1				vap27-1/vap27-3				vap27-1/vap27-3/orp2a-1
	16:0	39.8446	42.331	40.0915	39.11	41.4113	40.7509	40.4774	40.4196	41.7897	43.1005	43.5404	40.6347	42.93	41.5988	43.234	42.1503
	18:0	1.85115	2.14719	1.76683	1.35732	1.12715	1.19084	1.12285	1.73371	1.54038	1.37631	1.92377	1.06932	0.953183	1.59387	1.23225	1.51945
	18:1	2.22823	2.56968	2.25942	2.18112	1.97122	2.23953	1.07996	3.77639	1.67583	2.20305	1.12281	0.975249	1.82573	1.5705	1.49544	3.02427
	18:2	30.8566	31.0337	29.6673	32.6941	28.7568	28.8383	31.3086	31.8338	30.154	28.2225	26.8724	27.0583	27.6061	28.9593	29.2625	30.4304
	18:3	25.2193	21.9185	26.215	24.6575	26.7335	26.9804	26.0112	22.2365	24.8401	25.0976	26.5406	30.2625	26.685	26.2776	24.7758	22.8755
	PC - Acyl Groups (mol%)
		WT				orp2a-1				vap27-1/vap27-3				vap27-1/vap27-3/orp2a-1
	16:0	26.067	25.5625	26.1084	25.0026	27.6035	25.3662	25.9172	24.3163	26.3541	28.014	30.4767	28.3062	27.0601	25.9415	25.4189	22.9343
	16:3	0.56093	0.591609	0.593488	0.683482	0	0	0	0	0	0	0	0	0	0.406156	0	0
	18:0	1.44097	1.82272	1.71537	1.68782	1.61361	1.38865	1.89539	1.97121	2.10584	1.84757	1.87411	1.81743	1.90928	2.09248	1.6125	1.82149
	18:1	4.08934	4.17497	3.83812	3.74572	4.43239	3.76001	3.79799	4.72754	4.64285	5.04204	5.09393	4.71128	3.68786	6.98316	5.79707	6.28157
	18:2	28.8806	30.7459	28.0257	31.3519	28.0317	28.0407	30.1145	32.5016	30.0658	29.8261	27.9957	27.2124	31.3153	31.1916	30.7567	34.3211
	18:3	38.9612	37.1023	39.7189	37.5285	38.3187	41.4444	38.2749	36.4834	36.8314	35.2703	34.5595	37.9526	36.0274	33.3852	36.4149	34.6416
	TOTAL ACYL - Acyl Groups (mol%)
		WT				orp2a-1				vap27-1/vap27-3				vap27-1/vap27-3/orp2a-1
	16:0	13.8016	12.3316	12.89	13.2744	13.1743	13.0325	13.4544	9.87403	12.1606	12.1403	12.3771	13.114	13.1917	13.1687	13.0504	12.3679
	16:1	2.80404	2.79923	2.88565	2.93875	2.89723	2.85942	2.86279	2.58892	2.73642	2.89547	2.95993	2.83733	2.72456	3.07326	2.66795	3.02819
	16:2	0.378509	0.324728	0.28248	0.327093	0.366334	0.384172	0.451348	0.522463	0.348301	0.372547	0.336015	0.35159	0.415702	0.555348	0.403757	0.60658
	16:3	18.6785	20.285	19.4577	19.1045	18.8588	18.8444	18.2537	24.5025	20.4506	20.256	20.1498	18.7331	18.6152	18.3555	19.0567	19.4871
	18:0	1.19715	1.19239	0.980817	1.19263	1.22596	1.18668	1.23976	0.693912	1.09541	1.02467	1.09077	1.13564	1.04572	1.26313	1.15761	1.04076
	18:1	0.9381	1.04716	1.07116	0.987792	1.19479	1.14524	1.29082	1.00462	1.17906	1.63039	0.787634	1.21593	1.11857	1.98719	1.63755	1.62435
	18:2	10.0576	9.39503	9.3295	10.1411	9.7884	9.64509	10.5383	9.15525	9.36098	9.58278	9.48485	9.84907	10.7421	10.7415	10.6061	10.6252
	18:3	52.1446	52.6249	53.1027	52.0337	52.4942	52.9025	51.9089	51.6583	52.6686	52.0978	52.8139	52.7633	52.1463	50.8553	51.4199	51.2199
	TOTAL LIPIDS - Acyl Groups (mol%)
		WT				orp2a-1				vap27-1/vap27-3				vap27-1/vap27-3/orp2a-1
	MGDG	40.6725	42.1201	41.5185	42.3596	42.1791	41.3686	41.9177	43.063	40.7347	43.8264	46.9428	45.1866	43.789	44.2546	44.1719	45.2172
	PG	11.2251	11.539	11.6467	11.7506	11.4599	10.5627	10.881	11.731	11.1781	11.4628	10.5161	10.2309	10.8399	11.2029	10.8087	10.8136
	DGDG	18.1803	17.1841	18.2856	17.0683	18.745	19.5396	16.9211	16.3912	17.7072	16.7881	14.8239	15.7562	15.1951	15.0419	15.4805	16.3141
	SQDG	5.10322	4.06449	3.90435	3.51642	2.63765	2.90387	3.22212	3.92246	3.52655	2.54923	3.41367	3.83152	4.08492	2.7081	3.01763	2.44875
	PI/PE	7.70087	8.3879	8.59318	8.40499	9.59769	8.72446	9.20893	8.67244	9.43561	9.81595	10.3694	11.3706	10.3538	10.1896	10.253	9.6683
	PC	17.1179	16.7044	16.0517	16.9001	15.3807	16.9008	17.8492	16.2199	17.4178	15.5575	13.9341	13.6242	15.7373	16.6029	16.2684	15.5381

## Sheet: Figure 7
	Figure7 a
		Root Length (cm) DMSO					Root Length (cm) LOVA300
		WT	orp2a-1	vap27-1/vap27-3	vap-27-1/vap27-3/orp2a-1		WT	orp2a-1	vap27-1/vap27-3	vap-27-1/vap27-3/orp2a-1
		7.024	7.839	5.705	7.696		0.931	0.654	0.242	0.458
		8.521	8.109	7.251	6.891		0.889	0.59	0.641	0.515
		8.113	7.217	5.6	6.969		0.782	0.71	0.624	0.542
		8.103	7.431	7.633	6.445		0.91	0.398	0.703	0.496
		8.091	7.654	7.351	6.346		0.807	0.419	0.138	0.148
		7.197	6.764	6.438	7.105		0.578	0.575	0.335	0.417
		8.203	8.307	6.139	7.643		0.573	0.534	0.516	0.461
		7.515	8.218	5.414	5.813		0.652	0.586	0.443	0.353
		7.284	8.151	7.585	6.757		0.807	0.557	0.324	0.449
		7.505	7.885	7.119	7.17		0.971	0.483	0.142	0.438
		7.971	8.026	5.773	6.065		0.762	0.597	0.279	0.547
		5.982	8.2	5.719	7.021		1.021	0.572	0.579	0.464
		7.667	7.798	6.354	6.272		0.817	0.524	0.616	0.491
		8.09	7.787	4.501	6.643		0.471	0.616	0.514	0.999
		7.962	5.779	5.98	5.237		0.746	0.5	0.415	0.357
		8.73	6.069	8.164	6.794		0.645	0.618	0.564	0.379
		8.592	4.72	6.785	6.926		0.803	0.582	0.381	0.388
		7.916	4.852	6.008	6.44		0.929	0.505	0.301	0.476
		7.845	4.39	5.688	3.568		0.681	0.528	0.36	0.455
		8.009	4.368	6.502	6.329		0.852	0.325	0.421	0.565
		8.46	4.919	7.176	6.22		0.891	0.514	0.312	0.451
		8.201	4.665	7.428	6.592		0.793	0.4	0.533	0.418
		7.79	5.313	5.623	7.267		0.739	0.407	0.324	0.461
		7.805	5.088	5.788	6.537		0.634	0.41	0.421	0.21
		7.84	7.274	6.689	6.829		0.862	0.451	0.356	0.493
		8.142	7.727	4.997	7.023		0.743	0.534	0.475	0.439
		7.084	7.996	5.384	4.578		0.875	0.41	0.623	0.375
		8.058	7.125	6.756	4.503		0.785	0.369	0.298	0.4624
		7.944	8.103	6.954	8.132		0.748	0.508	0.378	0.404
		7.375	6.013	7.102	7.987		0.624	0.423	0.321	0.441
		8.162	4.698	7.233	7.488		0.62	0.507	0.603	0.556
		8.554	4.298	8.04	5.988		0.615	0.422	0.544	0.433
		8.092	5.121	5.697	4.833		0.642	0.587	0.376	0.372
		7.958		4.863	8.273		0.643	0.643	0.432	0.351
		7.898					0.814	0.496	0.377	0.663
		7.898					0.975	0.398	0.342	0.553
		7.848					0.895	0.345	0.365	0.447
		7.631					0.995	0.564		0.384
		8.295					1.005			0.371
		8.138
		8.031
		8.041
		7.57
	Mean	7.887	6.603	6.395	6.541		0.7827	0.5069	0.4221	0.4534
	Std. Deviation	0.4861	1.464	0.9325	1.048		0.1376	0.09357	0.1382	0.1281
	Std. Error of Mean	0.07413	0.2549	0.1599	0.1797		0.02203	0.01518	0.02272	0.02051
	Figure7 d
		B-sitosterol [] ng/mg of chlorophyll					Stigmasterol [] ng/mg of chlorophyll					Campesterol [] ng/mg of chlorophyll
		WT	orp2a-1	vap27-1/vap27-3	vap-27-1/vap27-3/orp2a-1		WT	orp2a-1	vap27-1/vap27-3	vap-27-1/vap27-3/orp2a-1		WT	orp2a-1	vap27-1/vap27-3	vap-27-1/vap27-3/orp2a-1
		1.68	2.16	2.22	2.24		0.04	0.04	0.0400002	0.04		0.020002	0.040002	0.040002	0.04
		1.04	2.1	2	1.94		0.04	0.04	0.04	0.0400002		0.02	0.04	0.04	0.040002
		1.8	2.24	2.14	2.1		0.02	0.06	0.04	0.04		0.02	0.04	0.04
		1.4
		1.52
		1.66
	Mean	1.517	2.167	2.12	2.093		0.03333	0.04667	0.04	0.04		0.02	0.04	0.04	0.04
	Std. Deviation	0.2714	0.07024	0.1114	0.1501		0.01155	0.01155	1.155e-07	1.155e-07		1.155e-06	1.155e-06	1.155e-06	1.414e-06
	Std. Error of Mean	0.1108	0.04055	0.06429	0.08667		0.006667	0.006667	6.667e-08	6.667e-08		6.667e-07	6.667e-07	6.667e-07	1e-06

## Sheet: Figure 7C
Figure 7C, Panel 1
Figure 7C, Panel 2
Figure 7C, Panel 3
Figure 7C, Panel 4
Figure &C, Panel 5

## Sheet: Supplementary Figure 1
	Supplementary Figure 1 a
		Pearson`s correlation R-Value
		VAP27-1-YFP	VAP27-3-YFP	GFP-Calnexin	SytA-YFP
		0.408	0.445	0.289	0.203
		0.308	0.226	0.353	0.199
		0.402	0.508	0.495	0.222
		0.402	0.411	0.319	0.219
		0.447	0.439	0.256	0.172
		0.407	0.322	0.171	0.21
		0.264	0.462	0.306	0.265
		0.24	0.579	0.31	0.131
		0.423	0.452	0.181	0.31
		0.296	0.52	0.198	0.212
		0.246	0.44	0.289	0.236
		0.408	0.463	0.23	0.143
		0.366	0.427	0.277	0.289
		0.502	0.381	0.275	0.358
		0.518	0.567	0.389	0.201
		0.529	0.46	0.278	0.202
		0.385	0.564	0.202	0.152
		0.456	0.436	0.199	0.279
		0.278	0.432	0.514	0.21
		0.478	0.564	0.344	0.287
		0.37	0.491	0.216	0.272
		0.351	0.624	0.266	0.219
		0.383	0.624	0.297	0.093
		0.355	0.555	0.279	0.086
		0.456	0.319	0.321	0.162
		0.344	0.467	0.42	0.25
		0.587	0.57	0.198	0.366
		0.488	0.5	0.327	0.283
		0.327	0.573	0.269	0.266
		0.471	0.573	0.27	0.3
		0.231	0.602	0.331	0.205
		0.515	0.514	0.369	0.131
		0.447	0.436	0.275	0.294
		0.365	0.387	0.364	0.138
		0.525	0.399	0.481	0.157
		0.27	0.371	0.171	0.187
		0.439	0.747	0.289	0.153
		0.425	0.672	0.269	0.17
		0.325	0.284	0.389	0.098
		0.463	0.457	0.487	0.143
		0.338	0.383	0.211	0.127
		0.631	0.391	0.247	0.145
		0.378	0.445	0.269	0.185
		0.487	0.226	0.165	0.202
		0.524	0.508	0.441	0.168
		0.3	0.411	0.468	0.176
		0.477	0.439	0.441	0.17
		0.549	0.322	0.305	0.238
		0.335	0.462	0.308	0.342
		0.432	0.579	0.408	0.188
		0.462	0.451	0.301	0.306
		0.551	0.269	0.361	0.222
		0.483	0.325	0.331	0.317
		0.452	0.521	0.345	0.295
		0.403	0.267	0.334	0.238
		0.363	0.537	0.301	0.168
		0.41	0.363	0.324	0.133
		0.489	0.418	0.268	0.151
		0.436	0.376	0.423	0.062
		0.206	0.206	0.44	0.242
		0.433	0.255	0.559	0.142
		0.323	0.616	0.426	0.111
		0.337	0.48		0.091
		0.306	0.554		0.097
		0.315	0.556		0.075
		0.42	0.553		0.171
		0.26	0.497		0.155
		0.264	0.492		0.126
		0.308	0.576
		0.479	0.462
		0.299
		0.496
		0.534
		0.6
		0.559
		0.543
		0.461
		0.33
		0.5
		0.276
	Mean	0.4081	0.46	0.32	0.1988
	Std. Deviation	0.09754	0.1116	0.09225	0.07235
	Std. Error of Mean	0.01091	0.01333	0.01172	0.008773

## Sheet: Supplementary Figure 3
		Supplementary Figure 3 d
				Mesophyll cells Major axix length (um)
				WT	orp2a-1	vap27-1/vap27-3	vap-27-1/vap27-3/orp2a-1
				92.235	43.678	54.599	21.798
				66.628	26.226	34.762	26.924
				71.318	38.978	69.668	51.889
				47.966	30.795	57.921	59.116
				98.011	40.927	62.922	42.488
				80.342	35.573	50.869	27.216
				93.645	39.71	54.261	28.234
				74.191	34.953	54.604	34.716
				76.774	32.297	36.979	34.011
				61.667	23.98	56.279	22.567
				88.943	63.504	50.603	27.311
				53.541	21.246	33.4	21.717
				102.376	25.827	63.086	25.938
				46.82	41.818	65.202	35.031
				51.123	25.491	64.51	30.081
				53.428	41.948	65.834	22.933
				54.075	64.386	53.061	31.001
				56.187	27.467	62.739	31.001
				55.357	53.342	63.708	20.772
				92.766	50.101	64.782	23.148
				59.565	44.799	66.672	18.376
				44.747	59.734	68.572	19.337
				98.756	58.602	33.683	28.554
				63.919	35.536	29.884	18.345
				58.895	49.991	47.876	22.422
				49.343	30.2	48.798	34.431
				40.837	39.788	65.479	36.89
				96.019	28.856	40.561	26.995
				50.847	41.257	66.706	34.209
				51.168	28.876	67.978	26.985
				46.133	25.66	50.284	18.11
				30.352	55.352	42.493	19.978
				63.395	42.425	58.861	28.699
				84.65	64.139	70.995	34.566
				33.913	27.976	42.391	28.891
				33.504	26.928	58.272	25.677
				55.668	48.745	33.683	19.038
				30.503	36.525	38.376	31.244
				39.147	40.752	49.991	42.317
				43.753	22.199	47.798	31.677
				31.091	22.8	67.643	29.025
				64.457	30.943	78.074	33.675
				61.727	22.316	37.672	23.422
				77.512	24.875	29.496	32.182
				68.606	29.922	59.926	39.68
				61.987	22.951	54.133	29.574
				41.04	31.395	50.141	41.707
				56.136	40.646	59.715	27.183
				81.462	40.255	59.445	22.043
				89.398	15.943	53.109	33.375
				81.494	27.405	45.36	29.613
				80.199	27.003	45.106	61.442
				45.783	33.581	41.04	31.541
				60.447	30.878	45.625	38.667
				48.586	51.264	51.766	23.618
				58.513	37.343	70.409	30.503
				62.094	36.519	66.908	38.037
				50.586	29.771	55.982	25.036
				54.788	24.947	54.604	35.186
				63.663	35.252	25.208
				47.798	38.22	29.999
				40.134		71.672
				33.504		45.581
				41.124		30.047
				40.837		40.837
				57.677		40.383
				48.839		62.739
				44.766		57.577
				77.956		42.796
				46.481		42.14
				54.102		20.418
						27.003
						74.211
						67.388
						64.915
						76.965
						56.595
						41.879
						65.215
						58.993
						42.473
						50.898
						50.415
						51.28
						58.04
			Mean	60.07	36.47	52.6	30.34
			Std. Deviation	18.69	11.65	13.22	8.969
			Std. Error of Mean	2.218	1.491	1.434	1.168

## Sheet: Supplemental Figure 4
		Supplementary figure 4
			R-Value Pearson`s correlation
			WT	orp2a-1	vap27-1/vap27-3	vap-27-1/vap27-3/orp2a-1
			0.57	0.408	0.263	0.032
			0.579	0.232	0.102	0.271
			0.325	0.242	0.37	0.027
			0.447	0.328	0.048	0.297
			0.662	0.234	0.195	0.178
			0.293	0.173	0.26	0.282
			0.26	0.368	0.169	0.149
			0.191	0.303	0.192	0.31
			0.479	0.273	0.13	0.11
			0.455	0.105	0.354	0.293
			0.384	0.213	0.155	0.361
			0.583	0.295	0.237	0.205
			0.566	0.209	0.355	0.217
			0.384	0.195	0.276	0.267
			0.598	0.275	0.381	0.259
			0.353	0.246	0.418	0.359
			0.358	0.18	0.296	0.271
			0.348	0.195	0.199	0.375
			0.216	0.197	0.165	0.252
			0.396	0.14	0.092	0.293
			0.244	0.208	0.088	0.175
			0.494	0.078	0.123	0.213
			0.283	0.234	0.11	0.277
			0.322	0.32	0.194	0.295
			0.404	0.388	0.094	0.303
			0.407	0.119	0.186	0.152
			0.32	0.191	0.255	0.322
			0.58	0.224	0.249	0.279
			0.579	0.088	0.268	0.277
			0.415	0.222	0.207	0.29
			0.276	0.149	0.251	0.225
			0.292	0.061	0.09	0.32
			0.348	0.206	0.134	0.326
			0.452	0.214	0.178	0.367
			0.456	0.109	0.353	0.298
			0.359	0.195	0.134	0.224
			0.37	0.253	0.124	0.238
			0.356	0.303	0.239	0.051
			0.41	0.148	0.132	0.081
			0.289	0.289	0.154	0.218
			0.534	0.357	0.223	0.12
			0.561	0.263	0.195	0.252
			0.413	0.111	0.194	0.2
			0.401	0.1	0.374	0.145
			0.334	0.125	0.083	0.149
			0.246	0.105	0.185	0.23
			0.469	0.295	0.166	0.283
			0.495	0.141	0.292	0.157
			0.332	0.119	0.154	0.254
			0.395	0.112	0.359	0.253
			0.494	0.248	0.115	0.375
			0.281	0.251	0.409	0.323
			0.427	0.144	0.337	0.293
			0.643	0.141	0.358	0.301
			0.619	0.214	0.205	0.003
			0.595	0.358	0.363	0.291
			0.273	0.249	0.27	0.179
			0.504	0.185	0.261	0.206
			0.533	0.206	0.356	0.126
			0.42	0.129	0.114	0.042
			0.246	0.235	0.152	0.072
			0.27	0.252	0.077	0.161
			0.462	0.216	0.285	0.258
			0.334	0.252	0.199	0.298
			0.543	0.152	0.119	0.208
			0.293	0.295	0.409	0.066
			0.426	0.286	0.19	0.272
			0.298	0.071	0.242	0.183
			0.328	0.213	0.236	0.199
			0.328	0.218	0.101
			0.353	0.213	0.12
			0.355	0.238	0.128
			0.45	0.408	0.147
			0.375	0.285	0.111
			0.358	0.305	0.161
			0.318	0.245
			0.119	0.346
			0.075	0.234
			0.36	0.261
			0.372	0.306
			0.285	0.29
			0.312	0.274
			0.276	0.184
			0.22	0.211
			0.017	0.237
				0.349
		Mean	0.3864	0.2237	0.2121	0.2266
		Std. Deviation	0.1267	0.08015	0.09642	0.0913
		Std. Error of Mean	0.01374	0.008643	0.01113	0.01099

## Sheet: Supplementary Figure 5
		Supplementary Figure 5b
			grana thickness nm					grana witdth nm					lamellae thickness nm					grana number/chloroplast
			WT	orp2a-1	vap27-1/vap27-3	vap-27-1/vap27-3/orp2a-1		WT	orp2a-1	vap27-1/vap27-3	vap-27-1/vap27-3/orp2a-1		WT	orp2a-1	vap27-1/vap27-3	vap-27-1/vap27-3/orp2a-1		WT	orp2a-1	vap27-1/vap27-3	vap-27-1/vap27-3/orp2a-1
			83.752	80.256	59.781	107.57		464.276	407.645	380.921	360.579		3.553	4.18	3.833	4.059		35	62	63	52
			172.236	105.6	158.457	124.636		499.702	390.61	360.806	310.713		4.776	4.337	4.17	4.743		37	48	67	54
			138.933	57.6	70.473	85.207		436.187	395.171	362.293	371.324		5.836	4.512	3.837	4.428		46	43	60	45
			149.888	98.162	133.636	138.046		380.316	323.975	350.907	380.854		4.178	3.837	3.848	4.428		37	58	50	58
			98.579	134.742	117.358	113.137		522.022	456.895	377.939	319.183		4.509	3.848	3.833	4.586		40	50	50	46
			157.582	170.683	83.262	151.045		405.302	379.925	277.866	369.222		4.509	3.018	4	4.534		25	56	55	45
			106.035	154.828	62.133	99.971		506.086	433.656	407.959	414.78		4.509	4.528	3.837	4.375		40	30	52	42
			102.45	105.648	232.612	124.471		593.028	454.051	346.133	408.26		4.516	4.362	4.679	4.714		43	58	48	60
			134.438	179.657	71.554	134.552		450.78	395.352	387.464	405.302		4.332	4.503	4.17	4.773		35	47	34	47
			129.945	148.24	88.044	161.94		345.733	395.818	363.084	348.58		4.869	3.667	3.833	4.74		43	55	40	43
			160.032	86.4	62.133	138.157		347.093	476.8	342.221	402.565		5.657	4.5	4.17	4.086		32	37	49	46
			106.035	89.6	158.876	150.944		290.936	335.161	300.681	489.924		5.303	4.003	3.67	4.413		37	57	47	39
			96.213	52.776	137.749	99.663		364.856	465.674	414.236	406.602		4.516	4.362	4	4.859		35	50	48	38
			147.513	170.082	115.378	125.455		362.293	392.962	514.046	372.316		4.246	3.504	4.167	3.962		40	60	35	50
			253.79	101.647	63.033	73.878		435.071	433.054	392.558	444.535		5.398	3.667	3.848	4.428		36	52	41	45
			70.4	129.59	57.6	182.428		469.572	368.125	388.085	336.061		5.139	4.014	4.167	4.059		38	49	56	48
			70.69	144.32	80	86.932		382.316	435.952	416.738	317.591		5.483	4.333	4.055	3.59		43	47	46	55
			93.295	87.869	106.373	123.646		395.378	453.419	403.67	277.276		5.234	3.5	3.902	3.848		51	53		59
			99.252	84.724	57.689	99.252		378.751	493.267	327.918	280.616		4.776	4.003	3.837	4.059		46	45		46
			76.867	76.063	118.573	194.042		393.86	433.184	309.591	337.99		3.283	4	3.833	3.902		40	57		48
			70.4	77.859	64	222.279		540.27	420.371	391.042	313.665		4.366	3.67	3.837	3.848		43	61
			158.068	80.064	73.878	140.945		486.411	463.503	301.633	290.989		3.075	2.949	3.833	3.848	Mean	39.14	51.19	49.47	48.3
			266.831	58.831	60.123	74.705		323.96	387.451	370.565	345.185		4.977	4.833	3.287	4.216	Std. Deviation	5.588	8.066	9.063	6.284
			141.742	149.032	112.547	67.807		350.221	342.654	321.309	310.664		4.317	5.426	3.727	3.745	Std. Error of Mean	1.219	1.76	2.198	1.405
			174.099	81.018	57.954	74.91		397.548	382.771	305.227	396.348		4.127	4.485	4.099	4.116
			138.157	174.246	60.884	99.663		377.573	388.586	454.377	353.828		4.172	4.833	3.951	3.913
			140.582	64.716	105.552	102.849		588.391	386.988	362.449	307.333		4.809	4.249	3.801	3.804
			228.705	102.6	117.401	74.223		422.412	349.255	333.123	374.55		4.978	5	3.701	4.259
			149.615	71.554	173.214	126.794		473.773	378.954	332.615	293.372		4.529	4.362	4.086	4.717
			151.621	69.889	216.562	131.823		372.481	444.846	376.595	326.337		4.317	4.485	3.923	5.003
			192.533	96.053	88.276	228.302		436.34	474.313	301.887	389.888		4.562	4.598	4.007	5.102
			85.984	123.106	233.6	121.642		415.569	473.773	387.094	322.582		4.638	3.67	4.055	4.177
			99.663	144.886	75.861	69.889		487.882	413.407	304.017	299.538		4.765	3.801	3.578	4.776
			152.429	118.443	247.209	189.45		350.834	422.461	316.784	332.014		5.467	4.069	4.346	4.403
			213.634	113.499	131.939	181.528		449.141	307.883	308.862	336.305		4.584	4.346	4.346	5.59
			124.266	128.996	196.142	145.942		474.216	442.226	319.44	355.258		4.776	4.167	5.088	4.696
			122.481	114.487	91.69	159.936		518.38	330.159	353.929	359.84		4.752	4.031	4.767	4.099
			83.2	73.041	71.911	106.373		613.908	332.061	330.36	428.143		4.791	4.069	4.947	3.59
			164.948	92.302	55.886	108.847		471.194	357.327	437.699	284.206		4.64	3.779	5	3.877
			93.02	60.377	83.262	109.55		556.8	383.279	501.053	296.497		5	5.134	4.438	3.727
			121.768	127.399	86.163	86.932		491.031	265.908	314.187	390.479		5.751	4.955	5.367	3.801
			136.704	125.169	55.977	92.855		465.927	404.772	352.058	284.962		4.685	4.693	5.134	4.346
			179.457	133.521	73.041	97.692		514.763	349.196	339.336	356.179		4.003	5.38	4.549	4.845
			173.539	104.086	73.67	129.945		519.278	323.343	388.151	316.816		4.503	3.659	5.039	3.59
			224.935	97.692	52.092	110.203		456.39	394.899	506.066	400.307		5.333	4.324	5.148	4.994
			150.434	161.434	65.97	144.142		406.413	378.467	421.976	342.176		5.025	3.804	4.577	4.472
			142.571	158.457	90.566	85.865		371.545	348.932	450.337	353.234		5.357	4.177	5.039	4.773
			138.453	91.522	165.196	94.549		458.494	436.621	566.138	282.363		4.549	4.177	4.696	4.177
			159.423	80	167.992	162.035		389.297	431.478	391.944	333.553		5.54	4.586	5.27	3.745
			164.73	149.991	87.049	99.406		446.947	364.646	387.451	288.16		5.191	5.061	4.206	5.408
			106.035	128	105.552	117.358		344.918	404.898	395.352	263.743		4.845	5.134	4.717	4.259
			164.045	95.143	167.504	71.052		394.068	434.317	305.68	374.523		4.528	4.853	4.67	4.717
			153.767	143.001	176.552	76.933		424.347	364.926	340.014	320.591		5.398	4.693	4.67	4.503
			174.598	120.458	51.698	77.464		432.19	363.985	335.39	287.644		5.233	5.22	5.003	4.807
			231.154	61.136	60.123	81.584		428.573	344.056	329.46	329.46		4.879	5.061	5.148	3.375
			243.978	91.522	56.974	56.704		374.523	434.658	385.092	441.612		4.667	5.38	5.27	3.375
			147.339	174.246	68.033	80		299.589	452.243	349.196	277.387		5.5	5.297	4.598	4.031
			237.857	86.163	76.332	79.164		345.14	440.683	335.39	319.76		5.357	5.169	4.978	4.116
			221.541	79.034	87.049	78.449		419.981	350.907	401.342	391.984		4.67	5.297	3.953	3.333
			130.535	90.113	65.892	80.954		400	441.101	364.926	392.245		5.357	4.403	4.589	3.432
			266.197	61.136	109.457	119.947		363.013	354.32	428.8	365.151		5.177	5.318	4.127	3.951
			125.455	78.71	122.523	91.634		311.848	434.128	401.278	440.555		4.836	5.069	4.577	4.362
			153.633	126.794	103.197	117.401		404.481	443.636	407.758	467.868		4.859	5.603	4.373	4.738
			89.256	133.674	73.878	110.203		371.117	296.635	354.088	312.488		4.17	5.416	4.611	4.485
			221.933	73.111	98.579	130.299		329.46	334.549	513.478	457.51		4.577	5.416	4.864	4.269
			141.381	80	80.574	67.504		396.723	464.43	364.996	363.408		5.357	4.902	4.577	4.035
			182.428	61.47	158.876	86.163		436.762	326.667	313.698	381.123		4.512	5.297	4.68	4.67
			217.976	145.942	85.207	183.268		368.667	318.09	435.776	410.212		4.528	4.945	4.752	4.634
			242.568	126.794	112.729	160.798		327.168	446.775	406.047	440.555		4.086	5.297	4.68	4.767
			93.679	117.75	88.044	65.97		412.155	411.956	373.469	458.17		4.836	5.385	4.031	4.534
			205.225	105.987	72.195	90.623		382.852	342.998	502.655	460.277		5.209	4.481	4.652	5.305
			253.043	67.504	105.552	163.482		365.249	314.187	393.808	332.307		5.025	4.418	4.76	3.933
			80.574	82.582	119.947	127.88		412.043	340.42	437.605	366.55		5.209	4.924	3.678	3.804
			111.771	111.312	89.828	128.798		425.311	407.017	407.758	437.184		5.011	4.586	4.002	4.099
			96.266	97.953	64.319	108.847		312.701	377.939	355.013	456.435		4.375	4.272	3.412	4.324
			121.978	61.47	106.373	97.692		345.837	421.587	328.62	381.284		4.362	5.34	4.002	4.631
			74.223	83.2	70.4	101.193		403.263	450.848	443.774	540.838		4.693	4.784	3.875	4.301
			213.61	62.133	86.4	93.295		380.854	405.681	425.323	409.225		5.025		4.25	3.468
			243.726	72.971	166.523	119.947		389.218	442.631	349.987	510.799		4.003		4.361	3.804
			227.403	94.765	100.431	80.192		505.245	445.364	337.399	570.794		4.714		4.529	4.776
			273.969	67.882	142.031	72.971		426.465	419.2	366.327	445.214		4.18		4.025	4.807
			123.522	134.894	58.395	65.892		354.031	317.317	303.579	567.041		4.003		4.418	4.634
			89.657	130.26	87.343	64.795		416.934	436.199	315.894	464.177		3.951		4.809	3.837
			201.803	84.543	73.878	117.401		559.451	414.199	378.805	495.256		3.877		4.869	4.488
			122.648	63.76	90.113	67.276		389.139	419.249	412.117	574.309		4.696		4.864	4.807
			114.487	69.079	85.865	74.43		349.196	450.939	330.593	456.02		3.887		4.81	4.413
			124.636	146.817	62.133	168.965		342.086	499.856	404.126	391.814		4.099		4.875	4.528
			136.066	73.878	83.996	90.566		440.857	359.555	385.982	386.366		4.845		4.81	4.438
			89.256	134.438	93.02	153.133		391.775	476.811	414.891	440.962		3.727		5.031	3.536
			146.817	160	84.724	132.752		620.255	409.912	441.298	307.866		3.283		4.864	4.649
			109.223	99.252	111.771	119.476		541.112	407.117	321.405	339.879		4.324		4.864	4.003
			148.757	150.638	126.268	156.277		468.393	491.645	313.616	304.253		4.17		5.256	3.848
			172.325	86.4	60.884	86.4		668.808	347.078	318.525	365.879		3.727		4.361	4.18
			226.681	92.855	89.657	110.203		481.969	479.723	433.998	370.441		4.403		4.252	4.216
			141.706	89.6	64.08	80.256		514.046	379.305	432.651	432.651		4.259		4.31	4.22
			135.046	96.213	108.988	111.771		706.592	376.146	360.678	331.459		3.59		4.202	4.743
			163.451	89.657	76.867	73.041		434.541	369.264	305.68	352.886		4.845		4.373	4.879
			109.97	101.193	73.67	86.163		395.106	394.432	484.301	380.854		4.472		4.276	4.003
			124.636	128.08	169.6	95.143		359.213	396.697	558.572	386.988		3.887		4.467	3.837
			128.04	67.504	96.053	104.086		442.353	377.939	472.702	425.311		4.696		4.705	4.346
			92.855	61.553	94.549	104.184		362.265	448.046	335.023	289.436		3.804		4.625	4.853
			109.457	60.8	163.074	93.02		376.595	420.188	378.981	447.829		3.432		4.875	4.177
			103.296	60.8	93.02	74.636		355.214	361.43	442.017	521.394		3.206		4.23	4.845
			144.036	114.352	64.319	114.576		378.21	295.805		483.497		3.951		4.507	4.773
			102.45	123.522	108.988	151.789		388.415	368.889		434.47		4.177		4.945	4.577
			234.715	143.751	85.865	97.534		549.366	352.131		477.101		4.403		4.862	4.994
			269.181	128.837	58.395	115.378		391.84	392.558		480.98		4.099		4.712	4.859
			83.262	156.833	63.76	126.794		348.932	418.075		445.731		3.887		4.531	4.859
			272.282	129.432	67.807	103.84		483.465	421.101		396.619		3.504		4.825	5.27
			107.57	163.2	129.432	143.287		358.628	448.697		296.497		3.745			4.631
			137.451	73.878	93.02	88.912		391.461	397.689		382.316		3.804			3.59
			152.429	92.136	54.494	76.332		340.706	488.134		462.774		3.606			3.689
			221.933	129.945	148.24	88.276		325.866	387.253		473.189		4.259			4.859
			94.169	149.41	97.166	90.623		472.409	313.861		257.933		3.659			4.643
			108.8	126.794	67.276	69.227		316.945	339.758		398.885		4.403			4.216
			169.721	116.306	73.041	106.373		385.61	299.315		337.748		4.577			5.217
			134.59	127.827	89.657	75.523		442.723	477.487		271.868		5.603			3.655
			184.964	133.706	55.977	87.402		356.366	325.866		291.358		4.206			4.324
			167.779	99.304	62.133	130.613		416.197	454.096		342.579		4.362			4.116
			100.431	99.304	81.584	122.523		363.901	393.717		485.526		4.833			4.206
			96.266	80.106	85.387	64		393.236	308.928		464.783		4.833
			135.802	123.711	125.495	111.45		551.775	374.947		451.302		4.362
			89.142	138.6	153.733	96.053		383.747	401.648		368.82		4.014
			287.431	96.104	87.049	153.633		455.368	406.715		464.662		4.67
			96.85	150.638	131.939	103.84		503.286			429.003		3.976
			96.213	143.287	230.422	103.048		388.296			342.938		4.438
			86.163	188.338	153.733	80.764		409			542.162		4.375
			190.205	111.771	64	98.579		549.18			467.901		4.418
			208.614	160.798	64.319	118.443		744.631			420.894		4.039
			120.245	116.789	93.185	93.02		489.464			347.521		3.923
			62.87	155.357	79.034	94.115		499.713			413.68		4.025
			134.438	143.822	82.582	68.483		473.795			412.713		3.579
			108.988	98.786	181.528	70.254		619.314					4.472
			155.357	111.312	80.764	64.795		487.346					4.589
			115.378	108.847	92.358	93.02		502.899					4.64
			85.207	144.142	53.642	72.408		406.816					5.039
			282.852	200.275	75.523	54.494		515.24					3.746
			93.295	105.552	149.957	69.227	Mean	430.9	397	379.5	384.1		3.973
			94.495	153.667	66.588	120.117	Std. Deviation	82.61	51.29	59.72	71.58		4.025
			73.041	92.302	58.744	119.047	Std. Error of Mean	7.057	4.606	5.884	6.23		3.971
			94.115	158.876	110.11	161.814							4.095
			88.276	73.878	43.052	76.063							4.481
			141.272	77.859	197.183	64.795							3.802
			124.964	95.465	134.019	122.523							4.529
			128	124.636	74.705	172.503							3.883
			150.4	117.358	153.866	131.239							4.202
			89.828	158.068	69.227	89.657							4.439
			115.378	120.458	80	106.949						Mean	4.491	4.512	4.408	4.332
			181.019	115.599	86.163	79.164						Std. Deviation	0.5701	0.6172	0.472	0.4803
			93.295	107.57	77.925	81.584						Std. Error of Mean	0.04702	0.07034	0.04521	0.04384
			171.521	153.667	64.795	80.764
			136.966	81.584	65.97	81.96
			160.511	89.256	73.111	97.324
			81.018	99.252	52.969	110.481
			84.543	102.6	103.197	96.85
			143.108	128.996	93.02	80.574
			83.2	147.963	160	70.473
			90.51	105.794	54.4	109.457
			89.657	68.408	66.818	70.254
			105.26	90.623	122.648	123.148
			137.637	86.163	133.713	93.46
			153.933	105.648	118.789	74.705
			74.43	116.35	177.044	88.508
			101.647	73.6	134.4	97.534
			104.626	98.838	239.893	81.584
			122.481	71.554	96.85	74.705
			188.908	68.93	175.184	88.508
			115.953	77.331	154.431	88.508
			150.944	86.459	92.855	80
			103.048	81.018	73.67	155.225
			161.814	78.449	83.262	131.551
			182.428	116.482	73.67	130.613
			218.75	95.143	86.932	83.996
			154.464	63.518	136.141	88.044
			86.4	135.802	206.22	120.458
			131.939	71.554	129.155	70.473
			131.356	158.392	108.612	84.543
			73.878	161.94	75.861	120.117
			80.064	110.342	80.764	71.554
			160.384	87.869	124.964	88.969
			142.894	169.237	81.772	121.852
			148.481	119.476	76.063	104.479
			133.521	119.476	110.342	83.446
			153.633	142.714	112.729	68.408
			76.332	102.25	83.446	109.55
			81.96	80.256	83.752	67.276
			95.143	105.648	119.562	86.459
			160.671	113.137	103.642	74.91
			137.749	169.721	111.771	166.431
			151.621	118.4	55.886	136.141
			111.082	116.482	70.4	191.493
			113.137	101.193	60.123	117.401
			90.51	125.495	74.91	90.961
			190.528	78.449	63.76	125.943
			102.45	145.732	161.148	105.939
			99.971	104.626	107.95	151.756
			84.482	111.771	177.16	75.319
			121.768	118.573	90.566	102.049
			237.146	182.428	116.482	116.789
			233.688	152.126	128.996	126.915
			154.795	151.621	131.551	97.692
			141.381	134.438	68.033	90.34
			193.302	139.778	88.508	83.446
			165.196	124.266	71.052	98.162
			134.59	135.953	108.706	86.163
			163.826	119.947	59.005	101.041
			301.225	102.849	183.296	103.642
			156.047	108.847	108.612	80
			142.858	147.513	218.399	82.272
			106.373	141.67	104.086	69.227
			99.971	116.789	162.571	94.115
			83.446	94.115	100.482	103.296
			77.066	115.953	68.033	122.481
			244.753	105.939	78.122	122.481
			270.016	83.2	74.705	147.339
			130.299	62.87	99.406	134.019
			91.017	127.519	139.08	107.57
			89.828	85.026	246.732	219.521
			79.164	105.648	190.769	65.97
			90.34	172.592	177.477	103.048
			150.264	118.745	218.094	127.036
			135.008	105.552	73.67	88.508
			257.933	109.223	224.091	83.996
			96.744	83.262	204.124	80
			135.84	151.35	154.928	101.849
			134.742	133.674	231.685	88.276
			99.252	96.053	151.756	71.052
			151.789	167.657	84.482	79.228
			187.93	112.729	191.706	80.954
			125.455	86.459	58.831	64.399
			145.942	106.373	117.663	96.053
			93.46	116.789	88.969	97.324
			89.657	80.256	217.459	142.103
			90.51	97.901	129.59	106.517
			125.169	85.387	247.974	103.84
			268.59	153.633	134.59	81.459
			261.07	89.142	135.008	97.482
			240	134.438	58.744	128.359
			80	94.981	52.484	57.243
			134.552	143.287	57.689	110.944
			176.029	170.353	141.706	226.817
			126.228	141.272	87.869	142.894
			95.143	108.988	131.667	89.256
			197.183	90.51	129.59	105.26
			209.252	80.256	85.387	80
			108.8	156.047	172.325	76.063
			186.206	64	194.596	160.925
			111.312	107.57	83.752	160.384
			177.044	94.549	99.252	84.724
			193.699	171.073	116.482	156.898
			82.022	86.637	93.02	96.479
			71.554	119.476	93.46	144.391
			160.511	146.852	70.181	124.841
			92.855	64.319	68.033	99.2
			198.967	185.765	53.259	74.223
			103.048	106.373	61.47	89.142
			139.961	152.563	63.518	83.752
			118.918	131.356	92.8	94.495
			145.942	132.597	105.794	83.752
			198.967	130.574	131.939	60.377
			182.624	135.84	160.702	72.971
			111.082	83.752	149.41	86.637
			132.752	105.6	77.398	57.6
			188.908	51.598	115.953	76.867
			97.324	121.189	163.482	89.256
			77.464	94.725	177.938	80.064
			79.034	77.859	98.838	68.033
			117.75	143.108	192.107	105.939
			124.636	98.903	134.019	75.319
			106.565	75.81	113.137	87.402
			242.968	158.408	119.047	137.6
			97.166	80.526	147.235	136.254
			100.176	143.287	104.479	90.113
			103.048	82.1	160.671	115.909
			122.481	163.333	234.366	96.213
			179.314	117.684	128.718	96.213
			280.507	86.637	115.378	74.223
			188.908	139.347	182.428	67.882
			80.764	76.867	198.941	141.381
			203.244	75.353	111.45	81.584
			221.887	130.79	174.246	83.752
			156.898		86.163	77.066
			171.521		83.077	109.55
			140.253		69.889	78.449
			127.439		120.458	111.634
			98.786		249.928	70.835
			150.434		163.545	89.256
			219.777		211.902	92.358
			193.726		159.423	79.164
			170.443		190.286	117.663
			84.482		86.103	64.795
			207.408		118.918	103.395
			120.117		178.885	121.768
			163.325		124.8	100.227
			299.23		101.849	149.82
			193.726		184.41	96.053
			115.953		144.568	91.522
			214.424		73.67	224.297
			179.229		67.276	99.663
			193.726		124.964	84.482
			188.61		57.243	79.228
			157.582		93.02	193.726
			192.027		206.021	102.45
			188.827		191.706	178.111
			160.128		208.982	96.266
			156.931		87.402	97.953
			123.106		58.831	106.373
			136.816		128.718	109.457
			212.385		149.341	74.636
			218.094		123.106	107.522
			151.756		68.93	97.953
			257.992		141.706	55.977
			268.838		97.692	84.482
			206.394		208.811	170.353
			153.733		203.647	78.449
			96.213		160.032	138.933
			123.106		220.893	156.047
			173.451		129.432	113.634
			262.029		144.32	135.046
			245.901		107.331	181.076
			107.522		142.103	93.185
			165.567		158.327	126.794
			93.02		109.223	80.574
			108.612		91.634	90.113
			153.767		88.044	113.092
			128.718		51.3	118.4
			103.197		89.6	146.258
			115.422		74.223	113.499
			118.4		96.479	125.455
			274.828		89.657	206.443
			189.558		115.378	235.369
			103.642		86.459	106.373
			115.953		92.8	91.634
			221.171		83.262	181.753
			92.136		187.821	130.731
			82.272		77.066	202.006
			151.756		51.3	118.443
			81.584		70.473	68.408
			176.726		80.256	119.09
			92.358		62.133	77.331
			86.163		77.859	74.43
			135.765		111.082	107.57
			237.857		124.964	89.657
			116.482		98.162	113.634
			103.84		214.996	66.588
			138.194		58.831	80.192
			147.963		67.276
			92.8		124.964
			82.272		132.752
			109.55		57.689
			101.698		111.312
			216.964		186.398
			110.897		80
			92.8		77.398
			86.103		58.395
			96.213		57.954
			102.049		83.446
			100.022		51.598
			121.768		140.836
			140.582		124.964
					108.988
					105.648
					104.821
					114.352
					93.295
					184.66
					102.4
					187.275
					115.909
					181.612
					149.41
					222.003
					188.474
					94.765
					87.049
					213.034
					174.099
					133.521
					96.744
					97.692
					80
					99.252
					81.584
					70.4
					195.305
					211.902
					162.225
					137.749
					156.277
					165.969
					204.9
					153.866
					194.385
					129.472
					170.353
					109.457
					136.704
					94.115
					160.288
					83.996
					81.584
					65.892
					77.398
					217.812
					145.274
					163.231
					115.997
					62.87
					61.136
					83.262
					77.066
					73.878
					176.465
					57.954
					71.554
					76.867
					114.487
					132.172
					90.113
					91.634
					181.95
					221.795
					77.066
					102.45
					97.324
					107.522
					123.48
					218.399
					144
					77.398
					72.971
					58.744
					80
					85.207
					105.26
					77.925
					64.795
					80
					71.052
					128.359
					101.698
					126.228
					109.363
					106.805
					108.8
					91.634
					83.752
		Mean	144.8	111.6	112.9	106.5
		Std. Deviation	53.32	31.9	47.54	34.15
		Std. Error of Mean	2.81	1.903	2.249	1.836

[truncated: 1 more sheets: Supplementary Figure 8]
